# Supplementary material for: CircRNAs and miRNAs: Key Player Duo in Breast Cancer Dynamics and Biomarkers for Breast Cancer Early Detection and Prevention
Source: Int J Mol Sci. 2024 Dec 4;25(23):13056. doi: 10.3390/ijms252313056 (PMC11641287; doi:10.3390/ijms252313056)
Supplement: Supplementary file 1 [file ijms-25-13056-s001.zip]

Archive with 1 entries (1 files):
- ijms-3306344-supplementary.pdf
